# Supplementary material for: Benefit of using interaction effects for the analysis of high-dimensional time-response or dose-response data for two-group comparisons
Source: Sci Rep. 2023 Nov 27;13:20804. doi: 10.1038/s41598-023-47057-0 (PMC10682470; doi:10.1038/s41598-023-47057-0)
Supplement: Supplementary file 2 — Supplementary Table 1. [file 41598_2023_47057_MOESM2_ESM.xlsx]

## Sheet: Method II only
ens_name

## Sheet: Method I only
ens_name
