# Supplementary material for: Benefit of using interaction effects for the analysis of high-dimensional time-response or dose-response data for two-group comparisons
Source: Sci Rep. 2023 Nov 27;13:20804. doi: 10.1038/s41598-023-47057-0 (PMC10682470; doi:10.1038/s41598-023-47057-0)
Supplement: Supplementary file 3 — Supplementary Table 2. [file 41598_2023_47057_MOESM3_ESM.xlsx]

## Sheet: Method I
GO.ID

## Sheet: Method II
GO.ID

## Sheet: Method I and II
GO.ID
